# Supplementary material for: Enhancing Flame-Retardant Properties of Polyurethane Aerogels Doped with Silica-Based Particles
Source: Gels. 2024 Jul 16;10(7):465. doi: 10.3390/gels10070465 (PMC11276070; doi:10.3390/gels10070465)
Supplement: Supplementary file 1 [file gels-10-00465-s001.zip]

Archive with 1 entries (1 files):
- gels-3092241-supplementary.pdf
